# Supplementary material for: Evaluation of [11C]-Methionine Positron Emission Tomography and Cerebral Blood Volume Imaging in the Diagnosis of Non-Contrast-Enhanced Gliomas
Source: J Clin Med. 2025 Sep 25;14(19):6777. doi: 10.3390/jcm14196777 (PMC12525436; doi:10.3390/jcm14196777)
Supplement: Supplementary file 1 [file jcm-14-06777-s001.zip]

Archive with 1 entries (1 files):
- jcm-3846559-supplementary.pdf
